# Supplementary material for: Saturable human neopterin response to interferon-α assessed by a pharmacokinetic-pharmacodynamic model
Source: J Transl Med. 2013 Oct 2;11:240. doi: 10.1186/1479-5876-11-240 (PMC3853247; doi:10.1186/1479-5876-11-240)
Supplement: Additional file 1 — Individual plasma concentration curves of SR-IFN-α and neopterin. [file 1479-5876-11-240-S1.zip]

Archive with 1 entries (1 files):
- 8594619789697661_add1.eps
